# Supplementary material for: 2-Iodo-4,6-dimethyl­pyrimidine
Source: Acta Crystallogr Sect E Struct Rep Online. 2010 Feb 24;66(Pt 3):o686. doi: 10.1107/S1600536810005660 (PMC2983557; doi:10.1107/S1600536810005660)
Supplement: Supplementary file 1 [file e-66-0o686-sup1.cif]

##############################################################################
###                                                                        ###
###        Electronic paper (Acta Crystallographica Section E)             ###
###                                                                        ###
##############################################################################
#                                                                            #
# This CIF contains the data in a paper accepted for publication in Acta     #
# Crystallographica Section E. It conforms to the requirements of Notes      #
# for Authors for Section E, and has been peer reviewed under the auspices   #
# of the IUCr Commission on Journals.                                        #
#                                                                            #
# Full details of the Crystallographic Information File format               #
# are given in the paper "The Crystallographic Information File (CIF):       #
# a New Standard Archive File for Crystallography" by S. R. Hall, F. H.      #
# Allen and I. D. Brown [Acta Cryst. (1991), A47, 655-685].                  #
#                                                                            #
# The current version of the core CIF dictionary is obtainable from          #
# ftp://ftp.iucr.org/pub/cif_core.dic. The current version number is 2.4.    #
#                                                                            #
# Software is freely available for graphical display of the structure(s) in  #
# this CIF.  For information consult the CIF home page http://www.iucr.org/  #
# cif/home.html                                                              #
#                                                                            #
# This file may be used for bona fide research purposes within the           #
# scientific community so long as proper attribution is given to the journal # 
# article from which it was obtained.                                        #
#                                                                            #
##############################################################################
                                             
data_global
_audit_creation_method     'form.cif (version 2.0)'
_journal_data_validation_number     ?
_journal_date_recd_electronic     2010-02-03
_journal_date_accepted     2010-02-10
_journal_name_full     'Acta Crystallographica, Section E'
_journal_year     2010
_journal_volume     66
_journal_issue      3
_journal_page_first     o686
_journal_page_last     o686
_journal_paper_category     QO
_journal_coeditor_code     SI2242
_publ_contact_author_name     'prof. Mao-Ping Song'
_publ_contact_author_address
;
Department of Chemistry, Henan Key Laboratory of Chemical
Biology and Organic Chemistry, Zhengzhou University,
Zhengzhou 450052
People's Republic of China
;
_publ_contact_author_email     'maopingsong@zzu.edu.cn'
_publ_contact_author_fax     '086 371 67763207'
_publ_contact_author_phone     '086 371 67766667 '
_publ_section_title
;
2-Iodo-4,6-dimethylpyrimidine
;
loop_
    _publ_author_name
    _publ_author_address
    'Qing-Min Jiang'
;
Henan Industrial University Chemical Technology Vocational College,
Zhengzhou 450042
People's Republic of China
Department of Chemistry, Henan Key Laboratory of Chemical
Biology and Organic Chemistry, Zhengzhou University,
Zhengzhou 450052
People's Republic of China
;
    'Gui-Yun Mao'
;
Department of Chemistry, Henan Key Laboratory of Chemical
Biology and Organic Chemistry, Zhengzhou University,
Zhengzhou 450052
People's Republic of China
;
    'Lu-Ye Hao'
;
Henan Industrial University Chemical Technology Vocational College,
Zhengzhou 450042
People's Republic of China
;
    'Xin-Qi Hao'
;
Department of Chemistry, Henan Key Laboratory of Chemical
Biology and Organic Chemistry, Zhengzhou University,
Zhengzhou 450052
People's Republic of China
;
    'Mao-Ping Song'
;
Department of Chemistry, Henan Key Laboratory of Chemical
Biology and Organic Chemistry, Zhengzhou University,
Zhengzhou 450052
People's Republic of China
;
_publ_section_synopsis     .
data_I
_audit_creation_method     SHELXL-97
_chemical_name_systematic
;
2-Iodo-4,6-dimethylpyrimidine
;
_chemical_name_common     ?
_chemical_formula_moiety     'C6 H7 I N2'
_chemical_formula_sum     'C6 H7 I N2'
_chemical_formula_iupac     'C6 H7 I N2'
_chemical_formula_weight     234.04
_chemical_melting_point     ?
_symmetry_cell_setting     Orthorhombic
_symmetry_space_group_name_H-M     Pnma
loop_
    _symmetry_equiv_pos_as_xyz
    'x, y, z'
    '-x+1/2, -y, z+1/2'
    '-x, y+1/2, -z'
    'x+1/2, -y+1/2, -z+1/2'
    '-x, -y, -z'
    'x-1/2, y, -z-1/2'
    'x, -y-1/2, z'
    '-x-1/2, y-1/2, z-1/2'
_cell_length_a     7.930(2)
_cell_length_b     7.0256(19)
_cell_length_c     14.499(4)
_cell_angle_alpha     90.00
_cell_angle_beta     90.00
_cell_angle_gamma     90.00
_cell_volume     807.8(4)
_cell_formula_units_Z     4
_cell_measurement_reflns_used     2976
_cell_measurement_theta_min     2.81
_cell_measurement_theta_max     24.89
_cell_measurement_temperature     296(2)
_exptl_crystal_description     block
_exptl_crystal_colour     colourless
_exptl_crystal_size_max     0.32
_exptl_crystal_size_mid     0.25
_exptl_crystal_size_min     0.21
_exptl_crystal_density_diffrn     1.924
_exptl_crystal_density_meas     ?
_exptl_crystal_density_method     'not measured'
_exptl_crystal_F_000     440
_exptl_absorpt_coefficient_mu     3.884
_exptl_absorpt_correction_type     multi-scan
_exptl_absorpt_process_details     '(SADABS; Sheldrick, 1996)'
_exptl_absorpt_correction_T_min     0.3696
_exptl_absorpt_correction_T_max     0.4960
_exptl_special_details
;
;
_diffrn_ambient_temperature     296(2)
_diffrn_radiation_type     MoK\a
_diffrn_radiation_wavelength     0.71073
_diffrn_radiation_source     'fine-focus sealed tube'
_diffrn_radiation_monochromator     graphite
_diffrn_measurement_device_type     'Bruker SMART APEXII CCD area-detector'
_diffrn_measurement_method     'phi and omega scans'
_diffrn_detector_area_resol_mean     ?
_diffrn_reflns_number     5541
_diffrn_reflns_av_R_equivalents     0.0286
_diffrn_reflns_av_sigmaI/netI     0.0210
_diffrn_reflns_theta_min     2.81
_diffrn_reflns_theta_max     25.49
_diffrn_reflns_theta_full     25.49
_diffrn_measured_fraction_theta_max     0.999
_diffrn_measured_fraction_theta_full     0.999
_diffrn_reflns_limit_h_min     -9
_diffrn_reflns_limit_h_max     9
_diffrn_reflns_limit_k_min     -8
_diffrn_reflns_limit_k_max     8
_diffrn_reflns_limit_l_min     -17
_diffrn_reflns_limit_l_max     17
_diffrn_standards_number     0
_diffrn_standards_interval_count     0
_diffrn_standards_interval_time     0
_diffrn_standards_decay_%     0
_refine_special_details
;
Refinement of <i>F</i>^2^ against ALL reflections. The weighted <i>R</i>-factor
wR and
goodness of fit <i>S</i> are based on <i>F</i>^2^, conventional
<i>R</i>-factors <i>R</i> are based
on <i>F</i>, with <i>F</i> set to zero for negative <i>F</i>^2^. The threshold
expression of
<i>F</i>^2^ > \s(<i>F</i>^2^) is used only for calculating <i>R</i>-factors(gt)
etc. and is
not relevant to the choice of reflections for refinement. <i>R</i>-factors
based
on <i>F</i>^2^ are statistically about twice as large as those based on
<i>F</i>, and <i>R</i>-
factors based on ALL data will be even larger.
;
_reflns_number_total     817
_reflns_number_gt     739
_reflns_threshold_expression     >2sigma(I)
_refine_ls_structure_factor_coef     Fsqd
_refine_ls_matrix_type     full
_refine_ls_R_factor_all     0.0290
_refine_ls_R_factor_gt     0.0259
_refine_ls_wR_factor_gt     0.0642
_refine_ls_wR_factor_ref     0.0663
_refine_ls_goodness_of_fit_ref     1.097
_refine_ls_restrained_S_all     1.097
_refine_ls_number_reflns     817
_refine_ls_number_parameters     57
_refine_ls_number_restraints     0
_refine_ls_hydrogen_treatment     constr
_refine_ls_weighting_scheme     calc
_refine_ls_weighting_details
              'w=1/[\s^2^(Fo^2^)+(0.0375P)^2^+0.2590P] where P=(Fo^2^+2Fc^2^)/3'
_atom_sites_solution_hydrogens     geom
_atom_sites_solution_primary     direct
_atom_sites_solution_secondary     difmap
_refine_ls_shift/su_max     0.001
_refine_ls_shift/su_mean     0.000
_refine_diff_density_max     0.812
_refine_diff_density_min     -0.213
_refine_ls_extinction_method     none
_refine_ls_extinction_coef     ?
loop_
    _atom_type_symbol
    _atom_type_description
    _atom_type_scat_dispersion_real
    _atom_type_scat_dispersion_imag
    _atom_type_scat_source
    'C' 'C' 0.0033 0.0016
                         'International Tables Vol C Tables 4.2.6.8 and 6.1.1.4'
    'H' 'H' 0.0000 0.0000
                         'International Tables Vol C Tables 4.2.6.8 and 6.1.1.4'
    'N' 'N' 0.0061 0.0033
                         'International Tables Vol C Tables 4.2.6.8 and 6.1.1.4'
    'I' 'I' -0.4742 1.8119
                         'International Tables Vol C Tables 4.2.6.8 and 6.1.1.4'
_computing_data_collection     'APEX2 (Bruker, 2004)'
_computing_cell_refinement     'SAINT (Bruker, 2004)'
_computing_data_reduction     'SAINT (Bruker, 2004)'
_computing_structure_solution     'SHELXS97 (Sheldrick, 2008)'
_computing_structure_refinement     'SHELXL97 (Sheldrick, 2008)'
_computing_molecular_graphics     'SHELXTL (Sheldrick, 2008)'
_computing_publication_material     'SHELXL97 (Sheldrick, 2008)'
loop_
    _atom_site_type_symbol
    _atom_site_label
    _atom_site_fract_x
    _atom_site_fract_y
    _atom_site_fract_z
    _atom_site_U_iso_or_equiv
    _atom_site_adp_type
    _atom_site_calc_flag
    _atom_site_refinement_flags
    _atom_site_occupancy
    _atom_site_disorder_assembly
    _atom_site_disorder_group
    C C1 0.4205(6) 0.2500 0.4216(3) 0.0559(10) Uani d S 1 . .
    C C2 0.4224(8) 0.2500 0.5763(3) 0.0708(13) Uani d S 1 . .
    C C3 0.5963(8) 0.2500 0.5741(3) 0.0746(14) Uani d S 1 . .
    H H3 0.6587 0.2500 0.6285 0.090 Uiso calc SR 1 . .
    C C4 0.6751(7) 0.2500 0.4899(3) 0.0680(12) Uani d S 1 . .
    C C5 0.3278(11) 0.2500 0.6665(5) 0.108(2) Uani d S 1 . .
    H H5A 0.2299 0.1703 0.6612 0.162 Uiso calc PR 0.50 . .
    H H5B 0.2935 0.3775 0.6812 0.162 Uiso calc PR 0.50 . .
    H H5C 0.3996 0.2022 0.7145 0.162 Uiso calc PR 0.50 . .
    C C6 0.8651(8) 0.2500 0.4820(5) 0.107(2) Uani d S 1 . .
    H H6A 0.9047 0.1215 0.4761 0.161 Uiso calc PR 0.50 . .
    H H6B 0.9132 0.3068 0.5361 0.161 Uiso calc PR 0.50 . .
    H H6C 0.8980 0.3218 0.4286 0.161 Uiso calc PR 0.50 . .
    I I1 0.27885(5) 0.2500 0.29859(2) 0.07396(18) Uani d S 1 . .
    N N1 0.3314(6) 0.2500 0.4980(2) 0.0656(9) Uani d S 1 . .
    N N2 0.5862(5) 0.2500 0.4101(2) 0.0616(9) Uani d S 1 . .
loop_
    _atom_site_aniso_label
    _atom_site_aniso_U_11
    _atom_site_aniso_U_22
    _atom_site_aniso_U_33
    _atom_site_aniso_U_12
    _atom_site_aniso_U_13
    _atom_site_aniso_U_23
    C1 0.063(3) 0.046(2) 0.058(2) 0.000 -0.002(2) 0.000
    C2 0.107(4) 0.047(2) 0.058(3) 0.000 0.007(3) 0.000
    C3 0.106(4) 0.059(3) 0.059(3) 0.000 -0.014(3) 0.000
    C4 0.076(3) 0.064(3) 0.064(3) 0.000 -0.012(2) 0.000
    C5 0.158(7) 0.098(4) 0.068(3) 0.000 0.022(4) 0.000
    C6 0.073(4) 0.151(6) 0.098(4) 0.000 -0.014(3) 0.000
    I1 0.0685(3) 0.0874(3) 0.0660(3) 0.000 -0.01043(13) 0.000
    N1 0.075(2) 0.065(2) 0.057(2) 0.000 0.0106(19) 0.000
    N2 0.064(2) 0.062(2) 0.059(2) 0.000 -0.0017(17) 0.000
_geom_special_details
;
All esds (except the esd in the dihedral angle between two l.s. planes)
are estimated using the full covariance matrix. The cell esds are taken
into account individually in the estimation of esds in distances, angles
and torsion angles; correlations between esds in cell parameters are only
used when they are defined by crystal symmetry. An approximate (isotropic)
treatment of cell esds is used for estimating esds involving l.s. planes.
;
loop_
    _geom_bond_atom_site_label_1
    _geom_bond_atom_site_label_2
    _geom_bond_site_symmetry_2
    _geom_bond_distance
    _geom_bond_publ_flag
    C1 N1 . 1.314(6) ?
    C1 N2 . 1.325(6) ?
    C1 I1 . 2.108(4) ?
    C2 N1 . 1.345(7) ?
    C2 C3 . 1.380(9) ?
    C2 C5 . 1.507(8) ?
    C3 C4 . 1.371(7) ?
    C3 H3 . 0.9300 ?
    C4 N2 . 1.356(6) ?
    C4 C6 . 1.511(9) ?
    C5 H5A . 0.9600 ?
    C5 H5B . 0.9600 ?
    C5 H5C . 0.9600 ?
    C6 H6A . 0.9600 ?
    C6 H6B . 0.9600 ?
    C6 H6C . 0.9600 ?
loop_
    _geom_angle_atom_site_label_1
    _geom_angle_atom_site_label_2
    _geom_angle_atom_site_label_3
    _geom_angle_site_symmetry_1
    _geom_angle_site_symmetry_3
    _geom_angle
    _geom_angle_publ_flag
    N1 C1 N2 . . 129.8(4) ?
    N1 C1 I1 . . 115.3(3) ?
    N2 C1 I1 . . 114.9(3) ?
    N1 C2 C3 . . 121.1(5) ?
    N1 C2 C5 . . 117.7(6) ?
    C3 C2 C5 . . 121.2(6) ?
    C4 C3 C2 . . 118.4(5) ?
    C4 C3 H3 . . 120.8 ?
    C2 C3 H3 . . 120.8 ?
    N2 C4 C3 . . 121.6(5) ?
    N2 C4 C6 . . 116.9(4) ?
    C3 C4 C6 . . 121.5(5) ?
    C2 C5 H5A . . 109.5 ?
    C2 C5 H5B . . 109.5 ?
    H5A C5 H5B . . 109.5 ?
    C2 C5 H5C . . 109.5 ?
    H5A C5 H5C . . 109.5 ?
    H5B C5 H5C . . 109.5 ?
    C4 C6 H6A . . 109.5 ?
    C4 C6 H6B . . 109.5 ?
    H6A C6 H6B . . 109.5 ?
    C4 C6 H6C . . 109.5 ?
    H6A C6 H6C . . 109.5 ?
    H6B C6 H6C . . 109.5 ?
    C1 N1 C2 . . 115.1(5) ?
    C1 N2 C4 . . 114.1(4) ?
loop_
    _geom_torsion_atom_site_label_1
    _geom_torsion_atom_site_label_2
    _geom_torsion_atom_site_label_3
    _geom_torsion_atom_site_label_4
    _geom_torsion_site_symmetry_1
    _geom_torsion_site_symmetry_2
    _geom_torsion_site_symmetry_3
    _geom_torsion_site_symmetry_4
    _geom_torsion
    _geom_torsion_publ_flag
    N1 C2 C3 C4 . . . . 0.0 ?
    C5 C2 C3 C4 . . . . 180.0 ?
    C2 C3 C4 N2 . . . . 0.0 ?
    C2 C3 C4 C6 . . . . 180.0 ?
    N2 C1 N1 C2 . . . . 0.0 ?
    I1 C1 N1 C2 . . . . 180.0 ?
    C3 C2 N1 C1 . . . . 0.0 ?
    C5 C2 N1 C1 . . . . 180.0 ?
    N1 C1 N2 C4 . . . . 0.0 ?
    I1 C1 N2 C4 . . . . 180.0 ?
    C3 C4 N2 C1 . . . . 0.00 ?
    C6 C4 N2 C1 . . . . 180.0 ?
