# Supplementary material for: 2-Iodo-4,6-dimethyl­pyrimidine
Source: Acta Crystallogr Sect E Struct Rep Online. 2010 Feb 24;66(Pt 3):o686. doi: 10.1107/S1600536810005660 (PMC2983557; doi:10.1107/S1600536810005660)
Supplement: Supplementary file 2 [file e-66-0o686-Isup2.hkl]

# 
# h,k,l, Fc-squared, Fo-squared, sigma(Fo-squared) and status flag 
# 
data_I
_shelx_title ' B in Pnma' 
_shelx_refln_list_code          4 
_shelx_F_calc_maximum      301.99 
_exptl_crystal_F_000       440.00 
_reflns_d_resolution_high  0.8258 
 
loop_ 
 _symmetry_equiv_pos_as_xyz 
 'x, y, z' 
 '-x+1/2, -y, z+1/2' 
 '-x, y+1/2, -z' 
 'x+1/2, -y+1/2, -z+1/2' 
 '-x, -y, -z' 
 'x-1/2, y, -z-1/2' 
 'x, -y-1/2, z' 
 '-x-1/2, y-1/2, z-1/2' 
 
_cell_length_a     7.9298 
_cell_length_b     7.0256 
_cell_length_c    14.4993 
_cell_angle_alpha  90.000 
_cell_angle_beta   90.000 
_cell_angle_gamma  90.000 
 
_shelx_F_squared_multiplier     1.000 
 
loop_ 
 _refln_index_h 
 _refln_index_k 
 _refln_index_l 
 _refln_F_squared_calc 
 _refln_F_squared_meas 
 _refln_F_squared_sigma 
 _refln_observed_status 
   2   0   0    25799.13    25584.40    506.08 o 
   4   0   0     2102.69     1865.80     39.23 o 
   6   0   0      980.21     1004.20     29.83 o 
   8   0   0        0.08       -3.71      4.85 o 
   2   1   0     7658.17     7935.50    110.96 o 
   4   1   0     5579.17     5541.28     78.63 o 
   6   1   0     2500.07     2400.99     44.70 o 
   8   1   0      598.18      616.00     15.87 o 
   0   2   0    91199.00   102509.66   3709.62 o 
   2   2   0    15500.25    15331.25    214.13 o 
   4   2   0     1610.73     1545.31     23.57 o 
   6   2   0      702.45      740.35     16.83 o 
   8   2   0        0.25       -0.39      3.51 o 
   2   3   0     2280.43     2306.38     55.63 o 
   4   3   0     2578.68     2518.34     37.32 o 
   6   3   0     1295.81     1265.27     25.72 o 
   8   3   0      312.78      319.84     15.90 o 
   0   4   0    20093.94    25965.66    880.77 o 
   2   4   0     4521.09     4372.87     62.65 o 
   4   4   0      616.90      612.13     12.65 o 
   6   4   0      278.41      285.02     14.07 o 
   8   4   0        0.78        8.20     10.76 o 
   2   5   0      458.79      456.10     10.24 o 
   4   5   0      587.09      554.69     16.06 o 
   6   5   0      357.35      366.36     16.71 o 
   0   6   0     3407.00     4177.81    115.95 o 
   2   6   0      729.02      730.80     16.83 o 
   4   6   0      101.24      112.66      6.16 o 
   6   6   0       67.24       81.33      8.52 o 
   2   7   0       63.92       65.66      6.29 o 
   4   7   0       66.94       73.58      9.19 o 
   0   8   0      430.05      469.24     28.97 o 
   2   8   0       60.11       64.08     10.92 o 
   1   0   1     7068.76     7609.72    145.84 o 
   2   0   1     2062.17     2099.00     33.13 o 
   3   0   1     1934.75     1949.75     28.42 o 
   4   0   1     4547.92     4449.18     63.43 o 
   5   0   1      202.43      186.37      4.86 o 
   6   0   1     2468.10     2394.10     44.53 o 
   7   0   1      333.71      323.61      9.91 o 
   8   0   1      678.83      673.68     16.84 o 
   9   0   1       10.97       10.04      4.02 o 
   0   1   1    26921.87    25532.16    438.39 o 
   1   1   1     2004.57     2178.87     24.17 o 
   2   1   1    17248.39    17235.50    170.72 o 
   3   1   1     2084.06     2278.57     23.37 o 
   4   1   1     5366.65     5276.28     53.01 o 
   5   1   1      391.82      395.23      5.56 o 
   6   1   1      791.37      803.34     11.81 o 
   7   1   1        2.71        6.29      2.85 o 
   8   1   1        5.17       14.16      2.83 o 
   9   1   1        0.18       -3.28      2.19 o 
   1   2   1     4147.46     4697.77     65.00 o 
   2   2   1     1401.66     1392.46     14.62 o 
   3   2   1     1248.51     1281.74     13.77 o 
   4   2   1     3146.75     3072.19     31.61 o 
   5   2   1      117.14      109.00      3.44 o 
   6   2   1     1750.43     1694.59     21.91 o 
   7   2   1      240.41      224.01      5.92 o 
   8   2   1      488.61      494.58     13.82 o 
   9   2   1        7.69        6.10      3.50 o 
   0   3   1    11716.38    11307.27    157.81 o 
   1   3   1     1012.62     1029.44     14.49 o 
   2   3   1     7801.64     7563.38     75.23 o 
   3   3   1      683.83      678.03      8.09 o 
   4   3   1     2580.87     2530.36     26.51 o 
   5   3   1      182.13      181.62      3.76 o 
   6   3   1      398.48      416.08      8.81 o 
   7   3   1        1.81        5.19      3.15 o 
   8   3   1        2.38        5.87      3.96 o 
   1   4   1     1102.76     1318.83     27.10 o 
   2   4   1      473.57      455.25      6.03 o 
   3   4   1      402.64      402.28      6.00 o 
   4   4   1     1064.09     1010.67     13.18 o 
   5   4   1       27.26       26.76      2.35 o 
   6   4   1      631.30      621.90     14.21 o 
   7   4   1       94.10       88.35      6.39 o 
   8   4   1      184.53      190.00      9.07 o 
   0   5   1     2682.89     2554.05     37.89 o 
   1   5   1      263.40      261.49      6.47 o 
   2   5   1     1817.38     1723.36     20.73 o 
   3   5   1      128.01      128.20      3.93 o 
   4   5   1      632.57      636.16     10.74 o 
   5   5   1       47.19       49.29      3.24 o 
   6   5   1      106.40      119.31      6.19 o 
   7   5   1        0.58       -3.23      3.73 o 
   1   6   1      228.27      248.49      5.93 o 
   2   6   1       85.55       95.50      3.90 o 
   3   6   1       81.72       80.43      3.67 o 
   4   6   1      190.70      180.53      5.37 o 
   5   6   1        1.78        2.36      2.38 o 
   6   6   1      121.38      138.02      9.09 o 
   0   7   1      346.59      379.75     17.05 o 
   1   7   1       38.61       37.63      4.06 o 
   2   7   1      236.89      232.00      7.15 o 
   3   7   1       11.45       13.26      2.86 o 
   4   7   1       85.03       83.35      4.24 o 
   5   7   1        7.94        3.35      2.84 o 
   1   8   1       43.80       38.91      5.67 o 
   2   8   1        8.74       16.67      4.56 o 
   3   8   1       11.33        5.40      4.20 o 
   0   0   2     2978.41     3092.00    104.18 o 
   1   0   2     6398.00     6718.54    102.73 o 
   2   0   2    16241.13    16238.85    248.25 o 
   3   0   2     5048.10     5234.59     81.03 o 
   4   0   2     7501.85     7532.58    106.11 o 
   5   0   2      948.36      961.36     17.48 o 
   6   0   2      484.57      458.29     10.55 o 
   7   0   2       71.13       79.98      5.55 o 
   8   0   2       13.98       14.26      4.01 o 
   9   0   2        0.22       -1.18      3.63 o 
   1   1   2      111.13      116.61      2.22 o 
   2   1   2     1117.19     1110.74     11.69 o 
   3   1   2      673.99      675.27      7.69 o 
   4   1   2     3231.57     3181.89     32.55 o 
   5   1   2      877.33      855.54     11.25 o 
   6   1   2     1874.95     1781.64     21.60 o 
   7   1   2      585.24      595.16     10.45 o 
   8   1   2      504.20      499.30      9.76 o 
   9   1   2       87.91       92.61      5.35 o 
   0   2   2     2687.26     3271.50     78.15 o 
   1   2   2     4653.68     4632.98     50.73 o 
   2   2   2     9816.73     9775.85     96.64 o 
   3   2   2     3350.37     3393.17     34.45 o 
   4   2   2     4838.13     4919.43     49.70 o 
   5   2   2      664.20      659.73      9.28 o 
   6   2   2      338.31      345.62      6.35 o 
   7   2   2       51.98       57.69      4.40 o 
   8   2   2       11.59       17.39      3.38 o 
   9   2   2        0.16        1.82      3.05 o 
   1   3   2       99.89      101.59      2.14 o 
   2   3   2      643.64      604.78      7.17 o 
   3   3   2      379.24      374.26      5.32 o 
   4   3   2     1522.19     1469.00     16.14 o 
   5   3   2      427.46      409.57      7.23 o 
   6   3   2      908.35      888.45     13.92 o 
   7   3   2      302.66      297.64      9.38 o 
   8   3   2      258.27      256.23      8.95 o 
   0   4   2     1223.98     1306.58     37.87 o 
   1   4   2     1613.56     1528.45     16.40 o 
   2   4   2     3007.58     2867.22     31.11 o 
   3   4   2     1067.62     1041.36     13.30 o 
   4   4   2     1558.98     1547.25     18.98 o 
   5   4   2      233.00      229.40      5.36 o 
   6   4   2      114.43      137.86      5.22 o 
   7   4   2       20.24       24.68      5.36 o 
   8   4   2        6.38       11.42      4.38 o 
   1   5   2       27.72       28.13      2.36 o 
   2   5   2      166.56      157.37      3.99 o 
   3   5   2      101.75      103.48      3.33 o 
   4   5   2      403.78      375.92      7.11 o 
   5   5   2      106.22      110.73      4.68 o 
   6   5   2      227.75      227.69      7.38 o 
   7   5   2       84.82       93.36      6.61 o 
   0   6   2      193.94      234.29      8.05 o 
   1   6   2      283.64      277.10      6.31 o 
   2   6   2      544.48      499.20      8.50 o 
   3   6   2      181.89      175.51      5.13 o 
   4   6   2      297.21      293.23      6.89 o 
   5   6   2       43.43       42.06      3.65 o 
   6   6   2       19.21       24.16      3.81 o 
   1   7   2        3.88        2.28      3.01 o 
   2   7   2       20.88       22.12      3.43 o 
   3   7   2       14.41        9.94      3.06 o 
   4   7   2       62.38       56.94      4.09 o 
   5   7   2       13.90       12.88      3.14 o 
   0   8   2        7.82       23.81      6.76 o 
   1   8   2       28.49       29.65      4.99 o 
   2   8   2       57.97       61.96      6.02 o 
   3   8   2       17.51       17.95      4.17 o 
   1   0   3      762.26      865.66     48.54 o 
   2   0   3      917.03      923.40     17.49 o 
   3   0   3     1970.68     1939.64     31.30 o 
   4   0   3     1710.96     1649.79     27.43 o 
   5   0   3     1578.45     1507.47     25.87 o 
   6   0   3     1125.77     1107.98     20.38 o 
   7   0   3      800.14      780.05     17.90 o 
   8   0   3      266.84      269.93     11.30 o 
   9   0   3      227.20      228.75      9.44 o 
   0   1   3     7928.74     7824.71    119.40 o 
   1   1   3    23220.88    25433.26    629.29 o 
   2   1   3     7118.09     7215.82     71.51 o 
   3   1   3     6753.81     6837.20     68.06 o 
   4   1   3     2133.39     2129.49     22.27 o 
   5   1   3     1135.94     1096.47     13.93 o 
   6   1   3       90.36       93.39      3.27 o 
   7   1   3      113.59      110.80      4.21 o 
   8   1   3        2.12        0.63      2.77 o 
   9   1   3        0.91        2.36      3.11 o 
   1   2   3      291.18      327.31      8.62 o 
   2   2   3      721.78      729.68      9.15 o 
   3   2   3     1190.17     1131.67     12.92 o 
   4   2   3     1177.18     1139.77     12.72 o 
   5   2   3     1129.38     1099.30     14.05 o 
   6   2   3      789.92      778.11     11.71 o 
   7   2   3      577.77      549.43     11.71 o 
   8   2   3      191.21      197.81      7.02 o 
   9   2   3      165.81      169.19      7.04 o 
   0   3   3     3655.37     3459.48     54.57 o 
   1   3   3     8016.24     8488.22    216.69 o 
   2   3   3     3070.50     2988.00     33.69 o 
   3   3   3     3226.04     3236.35     34.81 o 
   4   3   3      969.69      953.46     12.35 o 
   5   3   3      574.40      571.32      9.80 o 
   6   3   3       44.93       53.35      3.25 o 
   7   3   3       55.52       61.26      4.31 o 
   8   3   3        1.57        2.28      2.81 o 
   1   4   3       47.57       57.24      2.59 o 
   2   4   3      265.63      257.75      4.78 o 
   3   4   3      337.36      302.86      5.46 o 
   4   4   3      412.19      396.86      6.67 o 
   5   4   3      409.25      404.22      7.98 o 
   6   4   3      282.01      283.07      6.74 o 
   7   4   3      221.59      206.57      8.93 o 
   8   4   3       71.00       75.98      7.62 o 
   0   5   3      865.64      809.17     19.05 o 
   1   5   3     1710.11     1787.29     54.30 o 
   2   5   3      707.14      669.06     10.14 o 
   3   5   3      809.96      788.47     11.04 o 
   4   5   3      232.79      236.00      5.16 o 
   5   5   3      152.70      167.76      5.64 o 
   6   5   3       10.47       14.62      3.34 o 
   7   5   3       14.12       14.63      4.28 o 
   1   6   3        4.48        5.57      2.49 o 
   2   6   3       46.01       48.68      4.01 o 
   3   6   3       47.32       44.49      2.92 o 
   4   6   3       79.19       88.55      4.06 o 
   5   6   3       75.83       75.32      4.76 o 
   6   6   3       54.50       60.20      4.72 o 
   0   7   3      113.69      116.58      7.59 o 
   1   7   3      218.66      236.25     14.12 o 
   2   7   3       92.18       94.27      4.99 o 
   3   7   3      114.07      105.33      6.34 o 
   4   7   3       31.59       37.62      4.51 o 
   5   7   3       22.00       20.07      4.28 o 
   1   8   3        0.04        7.94      6.40 o 
   2   8   3        4.32        4.73      3.69 o 
   0   0   4     4820.90     4945.24    111.21 o 
   1   0   4    19560.32    19492.89    272.84 o 
   2   0   4     4347.69     4339.39     67.32 o 
   3   0   4     8433.48     8288.11    143.51 o 
   4   0   4      236.43      213.15      6.91 o 
   5   0   4     1920.76     1852.05     31.23 o 
   6   0   4       56.57       48.18      4.08 o 
   7   0   4      142.81      156.79      7.65 o 
   8   0   4        1.46       -1.48      3.26 o 
   9   0   4        0.00       19.14      6.38 o 
   1   1   4      406.18      410.97      5.17 o 
   2   1   4     1362.86     1426.83     21.18 o 
   3   1   4     2399.14     2380.39     25.67 o 
   4   1   4      560.60      541.43      7.68 o 
   5   1   4     2345.67     2255.70     26.42 o 
   6   1   4      173.34      171.13      4.31 o 
   7   1   4      811.77      773.87     11.31 o 
   8   1   4       65.10       69.53      4.56 o 
   9   1   4      227.91      246.57      8.15 o 
   0   2   4     2699.52     2730.53     87.07 o 
   1   2   4    12961.79    12986.03    140.45 o 
   2   2   4     2859.62     2840.67     31.92 o 
   3   2   4     5935.85     5759.13     60.25 o 
   4   2   4      193.64      188.15      3.62 o 
   5   2   4     1359.34     1336.10     18.94 o 
   6   2   4       43.27       42.67      2.97 o 
   7   2   4       99.63      115.52      4.52 o 
   8   2   4        1.23        0.85      2.70 o 
   9   2   4        0.00        9.59      6.76 o 
   1   3   4      171.98      181.80      3.59 o 
   2   3   4      439.24      423.32      7.97 o 
   3   3   4     1144.75     1133.98     14.15 o 
   4   3   4      276.82      269.26      5.03 o 
   5   3   4     1186.75     1150.31     16.90 o 
   6   3   4       92.40      100.14      4.40 o 
   7   3   4      413.59      392.54      9.06 o 
   8   3   4       34.72       30.63      3.84 o 
   0   4   4      713.72      715.03     22.14 o 
   1   4   4     4149.21     4013.12     44.94 o 
   2   4   4      914.77      896.45     11.68 o 
   3   4   4     2057.36     1973.84     23.47 o 
   4   4   4       83.38       93.46      3.17 o 
   5   4   4      488.18      480.01      9.06 o 
   6   4   4       20.94       20.53      2.77 o 
   7   4   4       34.79       39.26      4.18 o 
   8   4   4        0.65        1.65      3.75 o 
   1   5   4       43.63       51.03      3.03 o 
   2   5   4       77.38       73.45      3.60 o 
   3   5   4      277.59      280.53      5.61 o 
   4   5   4       68.56       71.92      3.08 o 
   5   5   4      307.43      298.08      7.64 o 
   6   5   4       25.27       30.00      3.38 o 
   7   5   4      108.49      108.57      6.71 o 
   0   6   4      108.94      115.32      8.71 o 
   1   6   4      714.83      688.81     12.42 o 
   2   6   4      176.46      177.06      5.27 o 
   3   6   4      380.93      366.32      8.32 o 
   4   6   4       18.12       20.69      3.09 o 
   5   6   4       92.82      103.37      5.51 o 
   6   6   4        7.54        2.42      3.30 o 
   1   7   4        6.15        7.69      2.79 o 
   2   7   4        7.79       29.82     14.11 o 
   3   7   4       37.00       42.32      4.10 o 
   4   7   4        9.83        5.21      3.45 o 
   5   7   4       44.18       40.88      5.37 o 
   0   8   4        8.63       17.21      6.28 o 
   1   8   4       70.01       67.65      5.42 o 
   2   8   4       23.43       26.24      3.99 o 
   1   0   5        4.26        8.50      2.00 o 
   2   0   5      350.53      355.86      8.78 o 
   3   0   5     5165.22     5398.26     83.93 o 
   4   0   5       76.21       79.06      4.11 o 
   5   0   5     5097.02     4836.57     76.57 o 
   6   0   5        5.37        3.94      2.37 o 
   7   0   5      778.75      765.29     16.02 o 
   8   0   5        3.01        8.60      3.38 o 
   9   0   5      176.01      190.44     13.07 o 
   0   1   5      691.00      672.79     10.80 o 
   1   1   5    20012.81    20000.48    197.38 o 
   2   1   5      177.16      170.21      2.75 o 
   3   1   5     7714.93     7767.15     77.25 o 
   4   1   5       11.50       15.01      2.06 o 
   5   1   5     1513.35     1469.88     19.21 o 
   6   1   5       23.87       27.49      2.19 o 
   7   1   5      111.56      124.99      4.91 o 
   8   1   5       15.17       15.58      3.16 o 
   9   1   5        2.06        4.50      3.23 o 
   1   2   5        0.96       14.89      3.17 o 
   2   2   5      178.07      171.04      4.54 o 
   3   2   5     3481.32     3610.07     36.76 o 
   4   2   5       50.47       52.63      2.71 o 
   5   2   5     3578.24     3392.84     43.64 o 
   6   2   5        4.19        4.31      2.89 o 
   7   2   5      539.20      530.38     10.90 o 
   8   2   5        2.29        7.21      3.28 o 
   0   3   5      154.11      150.38      5.20 o 
   1   3   5     8732.35     8492.59     92.75 o 
   2   3   5       53.99       53.53      2.58 o 
   3   3   5     3599.05     3613.12     50.16 o 
   4   3   5        3.51        1.43      1.63 o 
   5   3   5      725.92      727.72     12.02 o 
   6   3   5       11.96       14.67      2.56 o 
   7   3   5       59.23       69.82      4.05 o 
   8   3   5        8.96        7.66      3.15 o 
   1   4   5        0.99        7.67      2.27 o 
   2   4   5       44.03       42.48      2.42 o 
   3   4   5     1202.21     1165.32     14.94 o 
   4   4   5       15.11       14.71      2.19 o 
   5   4   5     1329.27     1272.61     18.80 o 
   6   4   5        1.76       -0.06      2.32 o 
   7   4   5      179.81      187.97      6.07 o 
   8   4   5        1.06        7.75      3.90 o 
   0   5   5       23.25       24.21      3.58 o 
   1   5   5     2036.91     1946.41     26.44 o 
   2   5   5       10.94        9.40      2.27 o 
   3   5   5      910.47      908.63     12.52 o 
   4   5   5        0.33       -1.04      1.97 o 
   5   5   5      174.83      199.43      5.94 o 
   6   5   5        2.98        2.94      2.71 o 
   7   5   5       17.00       29.38      4.17 o 
   1   6   5        0.48       13.71      6.56 o 
   2   6   5        7.67        8.15      2.49 o 
   3   6   5      240.75      240.91      6.31 o 
   4   6   5        2.08       -1.27      2.63 o 
   5   6   5      289.17      284.70      8.53 o 
   6   6   5        0.34       -1.11      3.09 o 
   0   7   5        2.15        2.63      3.50 o 
   1   7   5      263.58      261.73      6.88 o 
   2   7   5        1.67        2.34      2.64 o 
   3   7   5      131.25      144.15      6.24 o 
   4   7   5        0.00       -2.79      3.11 o 
   1   8   5        1.41        3.91      3.86 o 
   0   0   6     1100.14     1211.19     25.96 o 
   1   0   6    13511.61    13357.85    186.34 o 
   2   0   6     4300.75     5537.55    206.62 o 
   3   0   6     6442.65     6410.46     99.45 o 
   4   0   6      456.60      498.61     10.44 o 
   5   0   6     1473.23     1429.70     30.17 o 
   6   0   6       44.41       41.67      4.07 o 
   7   0   6       74.54       87.51      7.46 o 
   8   0   6       25.65       25.24      6.29 o 
   9   0   6        5.06       13.99      6.58 o 
   1   1   6      180.45      166.52      2.84 o 
   2   1   6      536.24      599.37     17.48 o 
   3   1   6     2260.41     2193.22     22.93 o 
   4   1   6      202.32      213.49      4.30 o 
   5   1   6     2633.39     2644.87     30.75 o 
   6   1   6       14.89       14.43      2.37 o 
   7   1   6      868.12      871.75     14.25 o 
   8   1   6       19.04        7.55      3.30 o 
   0   2   6      559.25      593.97     10.00 o 
   1   2   6     9330.42     9137.96     94.62 o 
   2   2   6     2690.72     3170.58     77.43 o 
   3   2   6     4350.02     4228.45     47.33 o 
   4   2   6      331.11      352.79      6.93 o 
   5   2   6     1026.80     1006.41     15.26 o 
   6   2   6       36.44       34.07      2.92 o 
   7   2   6       55.01       61.72      3.84 o 
   8   2   6       18.58       14.26      3.43 o 
   1   3   6      113.95      124.18      3.23 o 
   2   3   6      177.08      190.36      6.99 o 
   3   3   6     1129.26     1105.24     14.10 o 
   4   3   6       97.32      105.86      3.87 o 
   5   3   6     1310.02     1331.59     19.41 o 
   6   3   6        7.59        5.55      2.36 o 
   7   3   6      444.58      461.73      9.56 o 
   8   3   6       10.11        4.48      3.14 o 
   0   4   6      114.29      109.38      6.19 o 
   1   4   6     3173.70     2982.30     38.53 o 
   2   4   6      858.11      968.94     31.08 o 
   3   4   6     1451.56     1400.33     17.58 o 
   4   4   6      134.28      132.59      4.58 o 
   5   4   6      360.00      361.01      7.83 o 
   6   4   6       21.95       19.83      3.01 o 
   7   4   6       22.21       21.42      3.19 o 
   1   5   6       29.36       37.53      2.90 o 
   2   5   6       27.34       32.58      2.88 o 
   3   5   6      289.21      277.40      6.13 o 
   4   5   6       27.78       23.19      2.81 o 
   5   5   6      345.74      353.90      7.96 o 
   6   5   6        1.79       -1.66      2.49 o 
   7   5   6      120.10      124.20      5.83 o 
   0   6   6        6.72        2.48      3.29 o 
   1   6   6      576.17      549.28     10.17 o 
   2   6   6      183.51      183.53      6.66 o 
   3   6   6      257.64      259.88      6.61 o 
   4   6   6       33.25       27.71      3.57 o 
   5   6   6       68.03       60.78      5.10 o 
   1   7   6        3.55        4.78      2.64 o 
   2   7   6        1.58       -1.49      2.48 o 
   3   7   6       40.89       41.93      4.18 o 
   4   7   6        5.62        5.11      4.19 o 
   1   0   7     1576.42     1857.22     65.33 o 
   2   0   7      305.20      309.34      6.28 o 
   3   0   7      863.29      916.78     66.32 o 
   4   0   7      226.52      235.48      6.61 o 
   5   0   7      537.14      542.49     11.86 o 
   6   0   7      220.01      216.68      7.09 o 
   7   0   7      815.38      833.16     27.15 o 
   8   0   7      118.24      123.96      8.58 o 
   0   1   7     2840.88     2879.62     41.74 o 
   1   1   7     7299.61     7314.75    100.43 o 
   2   1   7     2819.74     2878.58     29.61 o 
   3   1   7     3108.17     3057.17     32.95 o 
   4   1   7     1054.64     1068.23     13.68 o 
   5   1   7      695.82      659.44     11.05 o 
   6   1   7      125.56      121.09      4.46 o 
   7   1   7       18.40       18.14      2.94 o 
   8   1   7       22.36       24.79      3.19 o 
   1   2   7     1025.18     1123.34     19.83 o 
   2   2   7      199.97      199.45      4.06 o 
   3   2   7      592.84      566.48      9.60 o 
   4   2   7      165.22      159.30      4.70 o 
   5   2   7      368.21      387.52      7.89 o 
   6   2   7      160.21      161.64      5.26 o 
   7   2   7      601.51      584.64     11.06 o 
   8   2   7       86.12       80.14      4.86 o 
   0   3   7     1366.91     1418.74     27.64 o 
   1   3   7     3457.56     3328.79     37.75 o 
   2   3   7     1395.86     1373.52     16.95 o 
   3   3   7     1521.85     1482.24     18.25 o 
   4   3   7      550.50      529.56      9.48 o 
   5   3   7      370.07      372.83      7.86 o 
   6   3   7       61.81       55.40      3.66 o 
   7   3   7        9.29       13.50      3.02 o 
   8   3   7       11.06        7.34      3.25 o 
   1   4   7      357.69      387.83      8.82 o 
   2   4   7       63.65       67.34      2.85 o 
   3   4   7      195.61      203.70      9.15 o 
   4   4   7       58.58       62.29      3.73 o 
   5   4   7      112.85      122.05      4.73 o 
   6   4   7       60.92       60.80      3.86 o 
   7   4   7      246.71      253.57      7.17 o 
   0   5   7      330.01      314.02     10.27 o 
   1   5   7      864.86      858.16     14.01 o 
   2   5   7      350.76      329.31      7.21 o 
   3   5   7      369.49      366.26      7.74 o 
   4   5   7      150.29      141.68      5.01 o 
   5   5   7      108.69      109.60      4.68 o 
   6   5   7       14.89       14.50      3.54 o 
   1   6   7       87.52       93.92      4.28 o 
   2   6   7       10.91       10.29      2.59 o 
   3   6   7       30.33       42.61      3.35 o 
   4   6   7       10.25        7.25      3.22 o 
   5   6   7       12.97       18.03      3.99 o 
   0   7   7       42.27       36.39      4.97 o 
   1   7   7      122.19      130.69      5.28 o 
   2   7   7       50.34       48.05      3.71 o 
   3   7   7       44.88       48.94      4.52 o 
   0   0   8     6459.31     6769.73    135.46 o 
   1   0   8     4901.49     4891.64     69.86 o 
   2   0   8     2588.05     2529.77     37.25 o 
   3   0   8     1798.92     1795.40     30.13 o 
   4   0   8     1486.70     1535.96     75.93 o 
   5   0   8      133.07      129.91      5.62 o 
   6   0   8      652.05      638.83     19.17 o 
   7   0   8        0.18        3.32      4.39 o 
   8   0   8       18.02       25.08      5.61 o 
   1   1   8      428.33      416.32      5.66 o 
   2   1   8      394.09      419.62      8.17 o 
   3   1   8      997.51      996.77     12.80 o 
   4   1   8      572.81      594.37     12.50 o 
   5   1   8      493.94      474.84      8.95 o 
   6   1   8      566.57      555.58     10.31 o 
   7   1   8      282.29      302.05      7.50 o 
   8   1   8      181.20      182.87      7.50 o 
   0   2   8     4432.80     4561.85     65.46 o 
   1   2   8     3257.35     3195.18     34.40 o 
   2   2   8     1776.96     1738.08     20.81 o 
   3   2   8     1254.15     1220.06     17.39 o 
   4   2   8     1026.20      998.19     35.08 o 
   5   2   8       96.69       88.54      4.00 o 
   6   2   8      478.04      460.52      9.29 o 
   7   2   8        0.09        2.07      2.54 o 
   8   2   8       13.23       16.32      3.24 o 
   1   3   8      187.25      185.00      4.16 o 
   2   3   8      201.26      195.58      5.48 o 
   3   3   8      467.54      455.08      7.84 o 
   4   3   8      278.92      269.49      6.37 o 
   5   3   8      247.65      240.42      6.26 o 
   6   3   8      290.63      283.58      7.15 o 
   7   3   8      151.79      169.89      5.98 o 
   0   4   8     1589.14     1495.05     29.88 o 
   1   4   8     1080.06     1055.25     15.83 o 
   2   4   8      597.64      565.63      9.93 o 
   3   4   8      441.07      423.96      7.74 o 
   4   4   8      349.13      355.84     12.61 o 
   5   4   8       37.24       40.27      3.34 o 
   6   4   8      195.40      185.52      6.05 o 
   7   4   8        0.01       -0.56      2.76 o 
   1   5   8       43.80       41.99      3.19 o 
   2   5   8       59.41       79.35     10.62 o 
   3   5   8      111.43      111.97      4.89 o 
   4   5   8       67.43       68.44      4.57 o 
   5   5   8       61.92       61.96      3.93 o 
   6   5   8       80.04       85.09      4.65 o 
   0   6   8      329.49      288.27     10.21 o 
   1   6   8      197.83      205.32      6.15 o 
   2   6   8       95.99       93.97      4.38 o 
   3   6   8       84.37       89.66      4.77 o 
   4   6   8       60.66       66.54      4.82 o 
   5   6   8        7.64        7.22      3.31 o 
   1   7   8        5.93        6.29      2.79 o 
   2   7   8       10.89       16.95      3.10 o 
   3   7   8       14.18       14.10      3.37 o 
   1   0   9       60.18       61.68      3.29 o 
   2   0   9      396.43      389.32      7.95 o 
   3   0   9      483.48      575.15     28.22 o 
   4   0   9     1106.20     1120.14     20.63 o 
   5   0   9      417.40      412.14     11.76 o 
   6   0   9      706.91      750.92     21.70 o 
   7   0   9       85.69       91.75      7.96 o 
   8   0   9      199.67      252.36     20.46 o 
   0   1   9     5119.78     5065.85     72.47 o 
   1   1   9      582.50      554.53      7.21 o 
   2   1   9     3682.29     3621.15     37.24 o 
   3   1   9      427.03      400.50     18.16 o 
   4   1   9     1543.35     1486.98     21.05 o 
   5   1   9       21.27       15.11      2.50 o 
   6   1   9      337.11      330.60      7.67 o 
   7   1   9        4.11        2.86      2.86 o 
   8   1   9        6.08       10.89      3.75 o 
   1   2   9       41.69       38.68      2.18 o 
   2   2   9      300.14      303.19      5.57 o 
   3   2   9      350.44      393.89     16.61 o 
   4   2   9      786.67      793.27     12.84 o 
   5   2   9      304.29      310.24      7.11 o 
   6   2   9      502.82      520.71     10.16 o 
   7   2   9       60.20       71.07      4.25 o 
   0   3   9     2557.26     2525.71     47.19 o 
   1   3   9      306.85      306.09      6.61 o 
   2   3   9     1821.45     1752.97     21.40 o 
   3   3   9      221.83      230.58     11.11 o 
   4   3   9      762.01      710.77     12.06 o 
   5   3   9        9.31       11.84      2.55 o 
   6   3   9      178.27      166.93      5.75 o 
   7   3   9        2.31        1.54      2.71 o 
   1   4   9       13.75       10.59      2.43 o 
   2   4   9      120.93      129.77      4.57 o 
   3   4   9      136.07      157.63      5.94 o 
   4   4   9      287.82      297.74      7.14 o 
   5   4   9      120.36      119.76      4.90 o 
   6   4   9      184.14      187.82      6.78 o 
   0   5   9      645.87      617.57     15.75 o 
   1   5   9       79.49       87.45      4.11 o 
   2   5   9      461.80      431.99     10.09 o 
   3   5   9       61.33       75.41      4.81 o 
   4   5   9      194.67      179.86      6.77 o 
   5   5   9        1.68        1.47      3.09 o 
   6   5   9       52.11       49.00      4.73 o 
   1   6   9        2.22        1.24      2.45 o 
   2   6   9       26.58       24.36      3.18 o 
   3   6   9       30.64       36.79      4.13 o 
   4   6   9       56.59       59.74      4.85 o 
   0   7   9       88.53       82.96      8.06 o 
   1   7   9       10.78        9.77      3.03 o 
   2   7   9       62.79       60.12      4.23 o 
   0   0  10     7877.90     7468.82    150.03 o 
   1   0  10       22.51       40.64      7.24 o 
   2   0  10     3774.79     3709.25     54.19 o 
   3   0  10       11.74       25.31      8.43 o 
   4   0  10      935.00      957.13     20.86 o 
   5   0  10        3.91        6.19      4.20 o 
   6   0  10      146.07      134.40      9.06 o 
   7   0  10       23.26       37.01      6.18 o 
   1   1  10       28.03       26.63      1.82 o 
   2   1  10      444.89      501.09     13.37 o 
   3   1  10      117.76      115.94      4.12 o 
   4   1  10     1009.19     1021.63     15.69 o 
   5   1  10       90.56       93.15      4.17 o 
   6   1  10      516.17      532.15     11.19 o 
   7   1  10        8.79       11.01      3.68 o 
   0   2  10     5520.01     5170.54     91.93 o 
   1   2  10       14.48       13.22      1.91 o 
   2   2  10     2655.77     2562.46     30.09 o 
   3   2  10        7.29        5.68      2.14 o 
   4   2  10      665.10      653.49     11.37 o 
   5   2  10        3.07        4.70      2.46 o 
   6   2  10      105.56      102.02      4.66 o 
   7   2  10       16.64       20.72      3.21 o 
   1   3  10       16.92       16.84      2.49 o 
   2   3  10      216.63      235.84      6.49 o 
   3   3  10       63.81       64.28      3.71 o 
   4   3  10      508.65      502.80      9.66 o 
   5   3  10       46.08       50.28      3.65 o 
   6   3  10      269.60      270.65      7.20 o 
   7   3  10        4.00        0.42      2.69 o 
   0   4  10     1996.20     1917.14     37.83 o 
   1   4  10        4.33        3.41      2.31 o 
   2   4  10      949.89      907.95     14.52 o 
   3   4  10        2.57        5.11      2.87 o 
   4   4  10      240.75      253.06      7.88 o 
   5   4  10        1.36        3.08      2.57 o 
   6   4  10       40.17       36.46      3.66 o 
   1   5  10        5.95        5.80      2.55 o 
   2   5  10       54.44       64.07      3.89 o 
   3   5  10       19.76       13.88      3.47 o 
   4   5  10      135.81      144.26      6.50 o 
   5   5  10       13.03       14.33      3.64 o 
   0   6  10      407.16      412.84     13.10 o 
   1   6  10        0.55       -3.67      2.45 o 
   2   6  10      181.39      189.77      6.65 o 
   3   6  10        0.64       -0.46      2.96 o 
   4   6  10       45.09       46.00      4.62 o 
   1   0  11      208.76      213.10      9.85 o 
   2   0  11      406.00      404.25      9.71 o 
   4   0  11      824.23      867.38     23.53 o 
   5   0  11        0.56       -2.92      3.96 o 
   6   0  11      435.10      454.02     16.49 o 
   7   0  11       15.57       16.42      5.78 o 
   0   1  11     4827.23     4611.59     73.13 o 
   1   1  11      199.42      206.88      4.45 o 
   2   1  11     2584.32     2562.68     33.80 o 
   3   1  11      151.78      138.85      6.78 o 
   4   1  11      582.45      559.36     10.26 o 
   5   1  11       59.73       49.26      5.12 o 
   6   1  11       64.16       59.86      5.11 o 
   7   1  11       17.50       13.04      3.83 o 
   1   2  11      154.52      153.67      4.50 o 
   2   2  11      275.07      281.39      6.46 o 
   3   2  11       31.94       25.19      3.84 o 
   4   2  11      587.46      598.35     10.89 o 
   5   2  11        0.59       -1.40      2.40 o 
   6   2  11      316.93      334.89      8.13 o 
   7   2  11       11.77        7.34      3.34 o 
   0   3  11     2401.80     2316.38     44.39 o 
   1   3  11       99.34       97.20      4.18 o 
   2   3  11     1295.45     1257.45     19.99 o 
   3   3  11       74.13       80.54     11.55 o 
   4   3  11      300.31      279.20      6.99 o 
   5   3  11       31.01       26.17      3.24 o 
   6   3  11       33.25       31.16      3.51 o 
   1   4  11       69.76       66.69      3.79 o 
   2   4  11       88.31       93.77      4.60 o 
   3   4  11       13.83       23.03      8.39 o 
   4   4  11      216.36      218.17      7.58 o 
   5   4  11        0.55        0.50      3.45 o 
   0   5  11      640.41      590.44     15.81 o 
   1   5  11       27.23       19.02      3.13 o 
   2   5  11      340.99      351.98      8.82 o 
   3   5  11       18.42       30.90      5.70 o 
   4   5  11       81.13       89.46      5.56 o 
   1   6  11       22.09       16.27      3.18 o 
   2   6  11       13.65       22.72      3.95 o 
   3   6  11        3.78        7.69      3.40 o 
   0   0  12      477.93      479.39     13.96 o 
   1   0  12      395.77      415.77      9.96 o 
   2   0  12     1395.79     1370.03     24.63 o 
   3   0  12      546.33      524.26     16.31 o 
   4   0  12      664.57      630.58     57.23 o 
   5   0  12      180.33      162.22      9.76 o 
   6   0  12       23.39       22.19      5.98 o 
   7   0  12       24.08       18.24      6.36 o 
   1   1  12       32.44       38.27      2.50 o 
   2   1  12      141.31      162.76      5.00 o 
   3   1  12       62.92       73.62      3.76 o 
   4   1  12      336.99      403.71     13.14 o 
   5   1  12       56.10       66.20      5.04 o 
   6   1  12      229.59      229.22      8.31 o 
   0   2  12      322.78      321.76     10.00 o 
   1   2  12      283.59      276.08      6.55 o 
   2   2  12     1010.08      996.87     16.45 o 
   3   2  12      389.68      366.20      7.94 o 
   4   2  12      485.47      494.04     17.83 o 
   5   2  12      128.60      118.46      5.06 o 
   6   2  12       15.64       15.97      3.52 o 
   1   3  12       19.95       19.07      2.73 o 
   2   3  12       70.08       85.30      4.82 o 
   3   3  12       36.06       44.26      4.04 o 
   4   3  12      180.36      219.57      8.78 o 
   5   3  12       28.19       31.82      3.50 o 
   6   3  12      118.87      117.64      5.37 o 
   0   4  12       91.40      104.83      6.60 o 
   1   4  12      102.14       98.16      4.51 o 
   2   4  12      388.73      388.55      9.96 o 
   3   4  12      145.57      136.43      6.22 o 
   4   4  12      193.54      213.24      7.60 o 
   5   4  12       47.55       41.79      4.53 o 
   1   5  12        7.52        6.29      2.73 o 
   2   5  12       16.95       14.48      3.61 o 
   3   5  12       11.86        9.38      4.30 o 
   4   5  12       53.09       61.41      5.01 o 
   0   6  12        7.75        6.58      4.21 o 
   1   6  12       18.61       13.80      3.27 o 
   1   0  13       51.46       56.29      3.98 o 
   2   0  13      230.29      251.06     10.65 o 
   3   0  13       29.06       34.93      5.47 o 
   4   0  13      234.13      260.85     11.95 o 
   5   0  13      168.12      182.71     10.42 o 
   6   0  13      137.61      146.12     10.14 o 
   0   1  13      450.44      435.30     12.00 o 
   1   1  13      659.62      610.75      9.99 o 
   2   1  13      490.87      477.06      9.79 o 
   3   1  13      489.14      450.64      9.09 o 
   4   1  13      173.39      162.86      6.10 o 
   5   1  13      135.09      127.71      6.49 o 
   6   1  13        2.29       16.08      6.70 o 
   1   2  13       42.35       42.47      3.24 o 
   2   2  13      169.67      183.67      6.50 o 
   3   2  13       19.68       22.74      3.12 o 
   4   2  13      168.30      170.26      5.76 o 
   5   2  13      124.68      127.99      5.83 o 
   6   2  13       98.60      118.98      7.65 o 
   0   3  13      224.52      220.95      8.82 o 
   1   3  13      332.78      314.76      7.53 o 
   2   3  13      250.44      254.14      7.86 o 
   3   3  13      259.50      239.96      7.74 o 
   4   3  13       90.00       87.60      5.34 o 
   5   3  13       69.08       59.75      4.61 o 
   1   4  13       24.78       23.23      3.38 o 
   2   4  13       68.63       81.61      5.16 o 
   3   4  13        6.04        6.57      3.28 o 
   4   4  13       63.55       67.83      4.99 o 
   0   5  13       55.03       61.41      5.86 o 
   1   5  13       85.95       80.07      4.87 o 
   2   5  13       67.72       80.29      5.43 o 
   3   5  13       76.47       67.17      6.72 o 
   0   0  14      557.41      538.80     15.89 o 
   1   0  14     1133.68     1140.58     24.31 o 
   2   0  14      106.98      102.37      7.53 o 
   3   0  14      408.47      408.23     14.91 o 
   4   0  14        2.65        0.76      5.22 o 
   5   0  14      106.13       99.51      8.50 o 
   1   1  14        9.50       16.07      2.86 o 
   2   1  14       69.58       71.87      5.11 o 
   3   1  14      107.42      124.76      5.42 o 
   4   1  14       65.95       75.54      6.12 o 
   5   1  14      135.14      156.83      7.12 o 
   0   2  14      418.67      411.69     12.39 o 
   1   2  14      810.01      788.16     15.50 o 
   2   2  14       75.22       84.03      5.00 o 
   3   2  14      294.89      275.85      9.09 o 
   4   2  14        1.50        9.76      3.63 o 
   5   2  14       77.33       71.60      4.90 o 
   1   3  14        3.83        6.02      3.10 o 
   2   3  14       38.96       42.99      4.31 o 
   3   3  14       52.53       64.90      4.89 o 
   4   3  14       32.49       44.40      4.48 o 
   0   4  14      182.11      198.99     10.19 o 
   1   4  14      302.28      291.76      8.93 o 
   2   4  14       26.08       33.79      4.20 o 
   3   4  14      111.74      109.06      6.02 o 
   1   5  14        0.55       -1.67      3.19 o 
   1   0  15       53.55       71.38      9.91 o 
   2   0  15       12.29        6.52      4.53 o 
   3   0  15      157.95      182.96     10.22 o 
   4   0  15       15.81       11.15      5.09 o 
   0   1  15       44.27       41.63      4.84 o 
   1   1  15      627.80      590.13     12.61 o 
   2   1  15        7.75        5.51      3.07 o 
   3   1  15      256.38      233.59      8.63 o 
   4   1  15        3.78       -0.74      3.23 o 
   1   2  15       40.59       43.00      4.06 o 
   2   2  15        8.37        8.70      3.23 o 
   3   2  15      116.46      119.70      6.17 o 
   4   2  15       11.13       12.74      4.01 o 
   0   3  15       23.26       22.77      4.69 o 
   1   3  15      331.48      333.04      9.46 o 
   2   3  15        4.24        4.34      3.28 o 
   3   3  15      131.43      132.21      6.44 o 
   1   4  15       18.28       19.20      3.89 o 
   2   4  15        2.75        1.09      3.25 o 
   0   0  16       21.39       12.36      8.52 o 
   1   0  16      410.68      414.18     17.88 o 
   2   0  16       27.05       26.16      6.63 o 
   3   0  16      184.97      177.29     13.09 o 
   1   1  16       14.82       17.41      3.85 o 
   2   1  16        0.17        2.93      3.85 o 
   3   1  16      101.82      111.71      6.55 o 
   0   2  16       16.14        5.79      4.89 o 
   1   2  16      297.72      304.20      8.93 o 
   2   2  16       20.07       15.71      3.56 o 
   3   2  16      132.58      130.82      7.36 o 
   1   3  16        7.93        7.57      3.48 o 
   2   3  16        0.18        1.74      3.15 o 
   1   0  17       14.15       17.79      9.59 o 
   2   0  17        6.62        9.48      5.81 o 
   0   1  17       66.72       68.39     11.72 o 
   1   1  17      146.52      162.01     11.32 o 
   2   1  17       73.95       68.42      6.37 o 
                                                 
